# Supplementary material for: Post-Intensive Care Syndrome in Non-COVID-19 ICU Survivors during the COVID-19 Pandemic in South Korea: A Multicenter Prospective Cohort Study
Source: J Clin Med. 2022 Nov 9;11(22):6653. doi: 10.3390/jcm11226653 (PMC9699493; doi:10.3390/jcm11226653)
Supplement: Supplementary file 1 [file jcm-11-06653-s001.zip]

Archive with 1 entries (1 files):
- jcm-2018553-supplementary.pdf
